# Supplementary material for: Electronic Cigarette Exposure Increases the Severity of Influenza a Virus Infection via TRAIL Dysregulation in Human Precision-Cut Lung Slices
Source: Int J Mol Sci. 2023 Feb 21;24(5):4295. doi: 10.3390/ijms24054295 (PMC10002047; doi:10.3390/ijms24054295)
Supplement: Supplementary file 1 [file ijms-24-04295-s001.zip]

Archive with 1 entries (1 files):
- ijms-2209336-supplementary.pdf
